# Supplementary material for: Regulation of eDHFR-tagged proteins with trimethoprim PROTACs
Source: Nat Commun. 2023 Nov 3;14:7071. doi: 10.1038/s41467-023-42820-3 (PMC10624689; doi:10.1038/s41467-023-42820-3)
Supplement: Supplementary file 4 — Source Data [file 41467_2023_42820_MOESM4_ESM.xlsx]

## Sheet: Figure 2B
	7b	7a	7c	7e			7b	7a	7c	7e			7b	7a	7c	7e
24h	NS P1	NS SL	NS 1	D3		8 Hours	NS P1	NS SL	NS 1	D3		4 Hours	NS P1	NS SL	NS 1	D3
WT	142	142	142	142		WT	114	114	114	114		WT	107	107	107	107	See gating strategy
DMSO	3042	3042	3042	3042		DMSO	5779	5779	5779	5779		DMSO	5779	5779	5779	5779
100 uM	931	2220	1415	2234		Dose 1	1928	6501	3722	5148		Dose 1	2770	6974	4762	5813
1.56 uM	357	794	416	987		Dose 4	420	2021	679	2387		Dose 4	649	3087	1185	3464
97 nM	308	756	325	914		Dose 6	402	1555	403	1982		Dose 6	543	2797	505	3116
1.5 nM	757	1661	1421	2350		Dose 9	4115	4913	4810	5800		Dose 9	4954	5389	5292	5801
% of Max	NS P1	NS SL	NS 1	D3		% of Max	NS P1	NS SL	NS 1	D3		% of Max	NS P1	NS SL	NS 1	D3
WT						WT						WT
DMSO						DMSO						DMSO
100 uM	30.6049	72.9783	46.5155	73.4385		Dose 1	33.3622	112.494	64.4056	89.0812		Dose 1	47.9322	120.678	82.4018	100.588
1.56 uM	11.7357	26.1012	13.6752	32.4458		Dose 4	7.26769	34.9714	11.7494	41.3047		Dose 4	11.2303	53.4175	20.5053	59.9412
97 nM	10.1249	24.8521	10.6838	30.046		Dose 6	6.95622	26.9078	6.97352	34.2966		Dose 6	9.39609	48.3994	8.73854	53.9194
1.5 nM	24.8849	54.6022	46.7127	77.2518		Dose 9	71.2061	85.0147	83.2324	100.363		Dose 9	85.7242	93.2514	91.5729	100.381
Dose 1: ​100uM (4mM)
Dose 4: 1.56uM (0.063mM)
Dose 6: 97.66nM (3.91uM)
Dose 9: 1.53nM (61nM)
No Drug Control (Jurkat-DYL cells + 25uL of 1% DMSO)
SL-M	7b
SL-N	7a
NS1	7c
D3	7e
Gating strategy

## Sheet: Figure 2C
Figure 2C, Anti-GFP, Anti-COXIV

## Sheet: Figure 2D
Figure 2D, anti-GFP, anti-COXIV

## Sheet: Figure 2E
	Jurkat WT	Jurkat-DYL
Seeding	230	3688
	12-well
	Jurkat WT	Jurkat-DYL	Jurkat-DYL + 7c	% Max
t=0	213	4611	4477	97.0939
t=4	212	4600	1172	25.4783
t=8	204	4744	578	12.1838
t=12	208	4983	599	12.0209
t=24	203	4946	535	10.8168
t=27	214	5568	1148	20.6178
t=30	219	5133	1542	30.0409
t=48	202	3845	1751	45.5397
t=72	221	3049	1953	64.0538
t=96	203	3611	3094	85.6826

## Sheet: Figure 2F
Figure 2F, anti-GFP, anti-COXIV

## Sheet: Figure 2H
Figure 2H, anti-GFP, anti-COXIV

## Sheet: Figure 3B
Fig 3B, anti-Ikaros, anti-COXIV

## Sheet: Figure 3C
Figure 3C, anti-Aiolos, anti-COXIV

## Sheet: Figure 4B
Figure 4B, anti-FLAG, anti-COXIV

## Sheet: Figure 4C
Figure 4C, anti-FLAG, anti-COXIV

[truncated: 12 more sheets: Figure 4D, Figure 5B, Figure 5C, Figure 5D, Figure 6B, Figure 6D, Figure 6E, SupFig3A, SupFig3B, SupFig3C, SupFig3D, SupFig5B]
